# Supplementary material for: Investigation of N-(2-oxo-2H-chromen-3-carbonyl)cytisine’s Crystal Structure and Optical Properties
Source: Materials (Basel). 2025 Jul 3;18(13):3153. doi: 10.3390/ma18133153 (PMC12251168; doi:10.3390/ma18133153)
Supplement: Supplementary file 1 [file materials-18-03153-s001.zip]

Archive with 2 entries (2 files):
- Kopbalina2025 SuppInfnew.pdf
- Anara1new.cif
