# Supplementary material for: Investigation of N-(2-oxo-2H-chromen-3-carbonyl)cytisine’s Crystal Structure and Optical Properties
Source: Materials (Basel). 2025 Jul 3;18(13):3153. doi: 10.3390/ma18133153 (PMC12251168; doi:10.3390/ma18133153)
Supplement: Supplementary file 1 [file materials-18-03153-s001.zip › Anara1new.cif]

 
data_anara1 
 
_audit_creation_method            SHELXL-97 
_chemical_name_systematic 
; 
 ? 
; 
_chemical_name_common             ? 
_chemical_melting_point           ? 
_chemical_formula_moiety          ? 
_chemical_formula_sum 
 'C21 H18 N2 O4' 
_chemical_formula_weight          362.37 
 
loop_ 
 _atom_type_symbol 
 _atom_type_description 
 _atom_type_scat_dispersion_real 
 _atom_type_scat_dispersion_imag 
 _atom_type_scat_source 
 'C'  'C'   0.0033   0.0016 
 'International Tables Vol C Tables 4.2.6.8 and 6.1.1.4' 
 'H'  'H'   0.0000   0.0000 
 'International Tables Vol C Tables 4.2.6.8 and 6.1.1.4' 
 'N'  'N'   0.0061   0.0033 
 'International Tables Vol C Tables 4.2.6.8 and 6.1.1.4' 
 'O'  'O'   0.0106   0.0060 
 'International Tables Vol C Tables 4.2.6.8 and 6.1.1.4' 
 
_symmetry_cell_setting            ? 
_symmetry_space_group_name_H-M    ? 
 
loop_ 
 _symmetry_equiv_pos_as_xyz 
 'x, y, z' 
 '-x, y+1/2, -z' 
 
_cell_length_a                    9.3350(11) 
_cell_length_b                    7.6154(7) 
_cell_length_c                    12.7755(15) 
_cell_angle_alpha                 90.00 
_cell_angle_beta                  102.794(4) 
_cell_angle_gamma                 90.00 
_cell_volume                      885.66(17) 
_cell_formula_units_Z             2 
_cell_measurement_temperature     296(2) 
_cell_measurement_reflns_used     ? 
_cell_measurement_theta_min       ? 
_cell_measurement_theta_max       ? 
 
_exptl_crystal_description        ? 
_exptl_crystal_colour             ? 
_exptl_crystal_size_max           0.69 
_exptl_crystal_size_mid           0.15 
_exptl_crystal_size_min           0.09 
_exptl_crystal_density_meas       ? 
_exptl_crystal_density_diffrn     1.359 
_exptl_crystal_density_method     'not measured' 
_exptl_crystal_F_000              380 
_exptl_absorpt_coefficient_mu     0.095 
_exptl_absorpt_correction_type    ? 
_exptl_absorpt_correction_T_min   0.9372 
_exptl_absorpt_correction_T_max   0.9915 
_exptl_absorpt_process_details    ? 
 
_exptl_special_details 
; 
 ? 
; 
 
_diffrn_ambient_temperature       296(2) 
_diffrn_radiation_wavelength      0.71073 
_diffrn_radiation_type            MoK\a 
_diffrn_radiation_source          'fine-focus sealed tube' 
_diffrn_radiation_monochromator   graphite 
_diffrn_measurement_device_type   ? 
_diffrn_measurement_method        ? 
_diffrn_detector_area_resol_mean  ? 
_diffrn_standards_number          ? 
_diffrn_standards_interval_count  ? 
_diffrn_standards_interval_time   ? 
_diffrn_standards_decay_%         ? 
_diffrn_reflns_number             14375 
_diffrn_reflns_av_R_equivalents   0.0576 
_diffrn_reflns_av_sigmaI/netI     0.0522 
_diffrn_reflns_limit_h_min        -12 
_diffrn_reflns_limit_h_max        12 
_diffrn_reflns_limit_k_min        -9 
_diffrn_reflns_limit_k_max        9 
_diffrn_reflns_limit_l_min        -16 
_diffrn_reflns_limit_l_max        16 
_diffrn_reflns_theta_min          3.05 
_diffrn_reflns_theta_max          27.50 
_reflns_number_total              4057 
_reflns_number_gt                 2859 
_reflns_threshold_expression      >2sigma(I) 
 
_computing_data_collection        ? 
_computing_cell_refinement        ? 
_computing_data_reduction         ? 
_computing_structure_solution     'SHELXS-97 (Sheldrick, 1990)' 
_computing_structure_refinement   'SHELXL-97 (Sheldrick, 1997)' 
_computing_molecular_graphics     ? 
_computing_publication_material   ? 
 
_refine_special_details 
; 
 Refinement of F^2^ against ALL reflections.  The weighted R-factor wR and 
 goodness of fit S are based on F^2^, conventional R-factors R are based 
 on F, with F set to zero for negative F^2^. The threshold expression of 
 F^2^ > 2sigma(F^2^) is used only for calculating R-factors(gt) etc. and is 
 not relevant to the choice of reflections for refinement.  R-factors based 
 on F^2^ are statistically about twice as large as those based on F, and R- 
 factors based on ALL data will be even larger. 
; 
 
_refine_ls_structure_factor_coef  Fsqd  
_refine_ls_matrix_type            full 
_refine_ls_weighting_scheme       calc  
_refine_ls_weighting_details 
 'calc w=1/[\s^2^(Fo^2^)+(0.0592P)^2^+0.0129P] where P=(Fo^2^+2Fc^2^)/3' 
_atom_sites_solution_primary      direct 
_atom_sites_solution_secondary    difmap 
_atom_sites_solution_hydrogens    geom 
_refine_ls_hydrogen_treatment     mixed 
_refine_ls_extinction_method      none 
_refine_ls_extinction_coef        ? 
_refine_ls_abs_structure_details 
 'Flack H D (1983), Acta Cryst. A39, 876-881' 
_refine_ls_abs_structure_Flack    -0.4(12) 
_refine_ls_number_reflns          4057 
_refine_ls_number_parameters      244 
_refine_ls_number_restraints      1 
_refine_ls_R_factor_all           0.0733 
_refine_ls_R_factor_gt            0.0448 
_refine_ls_wR_factor_ref          0.1190 
_refine_ls_wR_factor_gt           0.1034 
_refine_ls_goodness_of_fit_ref    1.020 
_refine_ls_restrained_S_all       1.020 
_refine_ls_shift/su_max           0.000 
_refine_ls_shift/su_mean          0.000 
 
loop_ 
 _atom_site_label 
 _atom_site_type_symbol 
 _atom_site_fract_x 
 _atom_site_fract_y 
 _atom_site_fract_z 
 _atom_site_U_iso_or_equiv 
 _atom_site_adp_type 
 _atom_site_occupancy 
 _atom_site_symetry_multiplicity 
 _atom_site_calc_flag 
 _atom_site_refinement_flags 
 _atom_site_disorder_assembly 
 _atom_site_disorder_group 
O28 O 0.3961(3) 0.8224(6) 0.53014(17) 0.1473(13) Uani 1 1 d . . . 
C12 C 0.0598(3) 0.7909(3) 0.19579(16) 0.0515(5) Uani 1 1 d . . . 
H18 H 0.0505 0.8559 0.1284 0.062 Uiso 1 1 calc R . . 
O21 O 0.1211(2) 0.2796(2) 0.38194(13) 0.0755(5) Uani 1 1 d . . . 
C14 C 0.0238(2) 0.5979(3) 0.16918(15) 0.0472(5) Uani 1 1 d . . . 
H1 H -0.0741 0.5884 0.1238 0.057 Uiso 1 1 calc R . . 
H22 H 0.0930 0.5502 0.1302 0.057 Uiso 1 1 calc R . . 
O31 O 0.02117(15) 0.2032(2) 0.08541(11) 0.0520(4) Uani 1 1 d . . . 
N10 N 0.03147(18) 0.4986(2) 0.26705(13) 0.0439(4) Uani 1 1 d . . . 
C2 C -0.0590(3) 0.5693(3) 0.3368(2) 0.0602(6) Uani 1 1 d . . . 
H3 H -0.0397 0.5044 0.4038 0.072 Uiso 1 1 calc R . . 
H4 H -0.1619 0.5542 0.3027 0.072 Uiso 1 1 calc R . . 
C5 C -0.0278(3) 0.7633(3) 0.3602(2) 0.0613(6) Uani 1 1 d . . . 
H6 H -0.0998 0.8067 0.3994 0.074 Uiso 1 1 calc R . . 
C11 C 0.1228(3) 0.8023(5) 0.42690(18) 0.0733(7) Uani 1 1 d . . . 
H16 H 0.1208 0.9169 0.4598 0.088 Uiso 1 1 calc R . . 
H15 H 0.1458 0.7165 0.4843 0.088 Uiso 1 1 calc R . . 
N17 N 0.2412(2) 0.8009(3) 0.36750(14) 0.0581(5) Uani 1 1 d . . . 
C23 C 0.3834(3) 0.8146(6) 0.4320(2) 0.0940(10) Uani 1 1 d . . . 
C27 C 0.4991(4) 0.8160(6) 0.3768(4) 0.1089(12) Uani 1 1 d . . . 
H35 H 0.5957 0.8158 0.4160 0.131 Uiso 1 1 calc R . . 
C30 C 0.4731(4) 0.8177(5) 0.2703(3) 0.0929(10) Uani 1 1 d . . . 
H36 H 0.5512 0.8212 0.2361 0.112 Uiso 1 1 calc R . . 
C19 C 0.2151(2) 0.8050(3) 0.25807(16) 0.0476(5) Uani 1 1 d . . . 
C24 C 0.3302(3) 0.8145(3) 0.2097(2) 0.0663(7) Uani 1 1 d . . . 
H29 H 0.3132 0.8188 0.1352 0.080 Uiso 1 1 calc R . . 
C7 C -0.0484(3) 0.8663(3) 0.2563(2) 0.0659(7) Uani 1 1 d . . . 
H8 H -0.1482 0.8536 0.2146 0.079 Uiso 1 1 calc R . . 
H9 H -0.0288 0.9899 0.2711 0.079 Uiso 1 1 calc R . . 
O32 O 0.24437(15) 0.17707(18) 0.05740(10) 0.0461(4) Uani 1 1 d . . . 
C25 C 0.1504(2) 0.2259(2) 0.12127(14) 0.0374(4) Uani 1 1 d . . . 
C20 C 0.2160(2) 0.3008(2) 0.22526(14) 0.0364(4) Uani 1 1 d . . . 
C26 C 0.3618(2) 0.3139(3) 0.25846(15) 0.0430(4) Uani 1 1 d . . . 
H33 H 0.4017 0.3592 0.3263 0.052 Uiso 1 1 calc R . . 
C34 C 0.4572(2) 0.2596(3) 0.19149(17) 0.0436(5) Uani 1 1 d . . . 
C38 C 0.6102(2) 0.2711(3) 0.2215(2) 0.0600(6) Uani 1 1 d . . . 
H41 H 0.6550 0.3179 0.2880 0.072 Uiso 1 1 calc R . . 
C40 C 0.6942(3) 0.2135(4) 0.1529(3) 0.0681(7) Uani 1 1 d . . . 
H44 H 0.7959 0.2232 0.1728 0.082 Uiso 1 1 calc R . . 
C43 C 0.6299(3) 0.1418(3) 0.0554(3) 0.0705(8) Uani 1 1 d . . . 
H45 H 0.6889 0.1014 0.0106 0.085 Uiso 1 1 calc R . . 
C39 C 0.4787(3) 0.1284(3) 0.0226(2) 0.0590(6) Uani 1 1 d . . . 
H42 H 0.4348 0.0798 -0.0435 0.071 Uiso 1 1 calc R . . 
C37 C 0.3956(2) 0.1897(2) 0.09173(16) 0.0424(5) Uani 1 1 d . . . 
C13 C 0.1172(2) 0.3585(2) 0.29733(14) 0.0407(5) Uani 1 1 d . . . 
 
loop_ 
 _atom_site_aniso_label 
 _atom_site_aniso_U_11 
 _atom_site_aniso_U_22 
 _atom_site_aniso_U_33 
 _atom_site_aniso_U_23 
 _atom_site_aniso_U_13 
 _atom_site_aniso_U_12 
O28 0.1034(18) 0.264(4) 0.0558(12) -0.020(2) -0.0230(12) -0.034(2) 
C12 0.0714(14) 0.0417(10) 0.0375(10) 0.0045(9) 0.0032(10) 0.0048(10) 
O21 0.1106(15) 0.0748(11) 0.0513(9) 0.0259(9) 0.0396(10) 0.0265(10) 
C14 0.0559(13) 0.0469(11) 0.0334(11) 0.0051(9) -0.0014(9) 0.0015(9) 
O31 0.0382(8) 0.0664(9) 0.0483(8) -0.0103(7) 0.0032(6) -0.0077(7) 
N10 0.0498(10) 0.0447(9) 0.0398(9) 0.0027(8) 0.0155(8) 0.0025(8) 
C2 0.0535(14) 0.0650(14) 0.0695(16) 0.0019(13) 0.0294(12) 0.0048(11) 
C5 0.0601(15) 0.0647(14) 0.0664(15) -0.0120(12) 0.0300(13) 0.0054(12) 
C11 0.0801(18) 0.1031(19) 0.0407(12) -0.0157(14) 0.0223(12) -0.0075(16) 
N17 0.0523(11) 0.0832(13) 0.0378(9) -0.0058(10) 0.0080(8) -0.0099(10) 
C23 0.0680(19) 0.141(3) 0.0629(17) -0.010(2) -0.0065(15) -0.024(2) 
C27 0.0522(18) 0.146(3) 0.124(3) -0.009(3) 0.0108(19) -0.021(2) 
C30 0.078(2) 0.090(2) 0.125(3) -0.005(2) 0.054(2) -0.0213(17) 
C19 0.0624(14) 0.0449(10) 0.0371(10) -0.0018(9) 0.0145(9) -0.0044(10) 
C24 0.084(2) 0.0579(14) 0.0672(15) -0.0029(13) 0.0381(15) -0.0114(13) 
C7 0.0633(16) 0.0507(12) 0.0789(18) -0.0038(12) 0.0055(13) 0.0097(11) 
O32 0.0404(8) 0.0611(9) 0.0365(7) -0.0095(7) 0.0077(6) -0.0017(6) 
C25 0.0364(11) 0.0420(10) 0.0333(9) -0.0006(8) 0.0068(8) -0.0027(8) 
C20 0.0383(10) 0.0388(9) 0.0314(9) 0.0027(8) 0.0064(8) 0.0008(8) 
C26 0.0429(11) 0.0486(10) 0.0337(9) 0.0008(9) 0.0001(8) -0.0037(9) 
C34 0.0342(10) 0.0475(10) 0.0486(11) 0.0064(9) 0.0077(9) -0.0026(8) 
C38 0.0377(12) 0.0670(15) 0.0718(15) 0.0070(13) 0.0046(11) -0.0017(10) 
C40 0.0388(13) 0.0670(15) 0.101(2) 0.0201(16) 0.0210(14) 0.0044(12) 
C43 0.0625(17) 0.0653(15) 0.098(2) 0.0151(15) 0.0493(16) 0.0154(13) 
C39 0.0620(15) 0.0587(13) 0.0634(15) 0.0002(12) 0.0292(12) 0.0018(12) 
C37 0.0391(11) 0.0425(10) 0.0475(11) 0.0047(9) 0.0136(9) 0.0003(9) 
C13 0.0474(12) 0.0461(10) 0.0290(9) 0.0052(8) 0.0093(8) -0.0011(9) 
 
_geom_special_details 
; 
 All esds (except the esd in the dihedral angle between two l.s. planes) 
 are estimated using the full covariance matrix.  The cell esds are taken 
 into account individually in the estimation of esds in distances, angles 
 and torsion angles; correlations between esds in cell parameters are only 
 used when they are defined by crystal symmetry.  An approximate (isotropic) 
 treatment of cell esds is used for estimating esds involving l.s. planes. 
; 
 
loop_ 
 _geom_bond_atom_site_label_1 
 _geom_bond_atom_site_label_2 
 _geom_bond_distance 
 _geom_bond_site_symmetry_2 
 _geom_bond_publ_flag 
O28 C23 1.235(3) . ? 
C12 C19 1.495(3) . ? 
C12 C7 1.514(3) . ? 
C12 C14 1.529(3) . ? 
C12 H18 0.9800 . ? 
O21 C13 1.230(2) . ? 
C14 N10 1.449(3) . ? 
C14 H1 0.9700 . ? 
C14 H22 0.9700 . ? 
O31 C25 1.205(2) . ? 
N10 C13 1.339(3) . ? 
N10 C2 1.460(3) . ? 
C2 C5 1.523(4) . ? 
C2 H3 0.9700 . ? 
C2 H4 0.9700 . ? 
C5 C11 1.503(4) . ? 
C5 C7 1.516(3) . ? 
C5 H6 0.9800 . ? 
C11 N17 1.473(3) . ? 
C11 H16 0.9700 . ? 
C11 H15 0.9700 . ? 
N17 C19 1.365(3) . ? 
N17 C23 1.403(3) . ? 
C23 C27 1.414(5) . ? 
C27 C30 1.328(5) . ? 
C27 H35 0.9300 . ? 
C30 C24 1.386(4) . ? 
C30 H36 0.9300 . ? 
C19 C24 1.355(3) . ? 
C24 H29 0.9300 . ? 
C7 H8 0.9700 . ? 
C7 H9 0.9700 . ? 
O32 C25 1.375(2) . ? 
O32 C37 1.386(2) . ? 
C25 C20 1.451(2) . ? 
C20 C26 1.337(3) . ? 
C20 C13 1.505(3) . ? 
C26 C34 1.426(3) . ? 
C26 H33 0.9300 . ? 
C34 C37 1.383(3) . ? 
C34 C38 1.397(3) . ? 
C38 C40 1.371(4) . ? 
C38 H41 0.9300 . ? 
C40 C43 1.371(4) . ? 
C40 H44 0.9300 . ? 
C43 C39 1.385(4) . ? 
C43 H45 0.9300 . ? 
C39 C37 1.380(3) . ? 
C39 H42 0.9300 . ? 
 
loop_ 
 _geom_angle_atom_site_label_1 
 _geom_angle_atom_site_label_2 
 _geom_angle_atom_site_label_3 
 _geom_angle 
 _geom_angle_site_symmetry_1 
 _geom_angle_site_symmetry_3 
 _geom_angle_publ_flag 
C19 C12 C7 112.23(18) . . ? 
C19 C12 C14 109.09(17) . . ? 
C7 C12 C14 109.8(2) . . ? 
C19 C12 H18 108.5 . . ? 
C7 C12 H18 108.5 . . ? 
C14 C12 H18 108.5 . . ? 
N10 C14 C12 110.08(16) . . ? 
N10 C14 H1 109.6 . . ? 
C12 C14 H1 109.6 . . ? 
N10 C14 H22 109.6 . . ? 
C12 C14 H22 109.6 . . ? 
H1 C14 H22 108.2 . . ? 
C13 N10 C14 125.27(17) . . ? 
C13 N10 C2 120.49(17) . . ? 
C14 N10 C2 114.16(17) . . ? 
N10 C2 C5 111.49(19) . . ? 
N10 C2 H3 109.3 . . ? 
C5 C2 H3 109.3 . . ? 
N10 C2 H4 109.3 . . ? 
C5 C2 H4 109.3 . . ? 
H3 C2 H4 108.0 . . ? 
C11 C5 C7 108.4(2) . . ? 
C11 C5 C2 114.7(2) . . ? 
C7 C5 C2 110.4(2) . . ? 
C11 C5 H6 107.7 . . ? 
C7 C5 H6 107.7 . . ? 
C2 C5 H6 107.7 . . ? 
N17 C11 C5 114.89(18) . . ? 
N17 C11 H16 108.5 . . ? 
C5 C11 H16 108.5 . . ? 
N17 C11 H15 108.5 . . ? 
C5 C11 H15 108.5 . . ? 
H16 C11 H15 107.5 . . ? 
C19 N17 C23 122.0(2) . . ? 
C19 N17 C11 122.92(19) . . ? 
C23 N17 C11 114.7(2) . . ? 
O28 C23 N17 117.7(3) . . ? 
O28 C23 C27 126.5(3) . . ? 
N17 C23 C27 115.9(3) . . ? 
C30 C27 C23 121.6(3) . . ? 
C30 C27 H35 119.2 . . ? 
C23 C27 H35 119.2 . . ? 
C27 C30 C24 120.5(3) . . ? 
C27 C30 H36 119.8 . . ? 
C24 C30 H36 119.8 . . ? 
C24 C19 N17 119.2(2) . . ? 
C24 C19 C12 122.3(2) . . ? 
N17 C19 C12 118.38(18) . . ? 
C19 C24 C30 120.6(3) . . ? 
C19 C24 H29 119.7 . . ? 
C30 C24 H29 119.7 . . ? 
C12 C7 C5 106.36(18) . . ? 
C12 C7 H8 110.5 . . ? 
C5 C7 H8 110.5 . . ? 
C12 C7 H9 110.5 . . ? 
C5 C7 H9 110.5 . . ? 
H8 C7 H9 108.6 . . ? 
C25 O32 C37 122.16(14) . . ? 
O31 C25 O32 116.90(16) . . ? 
O31 C25 C20 126.04(18) . . ? 
O32 C25 C20 117.06(15) . . ? 
C26 C20 C25 120.86(16) . . ? 
C26 C20 C13 120.17(16) . . ? 
C25 C20 C13 118.93(15) . . ? 
C20 C26 C34 121.01(17) . . ? 
C20 C26 H33 119.5 . . ? 
C34 C26 H33 119.5 . . ? 
C37 C34 C38 117.92(19) . . ? 
C37 C34 C26 118.50(17) . . ? 
C38 C34 C26 123.58(19) . . ? 
C40 C38 C34 119.9(2) . . ? 
C40 C38 H41 120.0 . . ? 
C34 C38 H41 120.0 . . ? 
C38 C40 C43 120.8(2) . . ? 
C38 C40 H44 119.6 . . ? 
C43 C40 H44 119.6 . . ? 
C40 C43 C39 121.1(2) . . ? 
C40 C43 H45 119.5 . . ? 
C39 C43 H45 119.5 . . ? 
C37 C39 C43 117.5(2) . . ? 
C37 C39 H42 121.3 . . ? 
C43 C39 H42 121.3 . . ? 
C39 C37 C34 122.84(19) . . ? 
C39 C37 O32 116.85(19) . . ? 
C34 C37 O32 120.31(16) . . ? 
O21 C13 N10 122.85(19) . . ? 
O21 C13 C20 119.49(18) . . ? 
N10 C13 C20 117.62(16) . . ? 
 
loop_ 
 _geom_torsion_atom_site_label_1 
 _geom_torsion_atom_site_label_2 
 _geom_torsion_atom_site_label_3 
 _geom_torsion_atom_site_label_4 
 _geom_torsion 
 _geom_torsion_site_symmetry_1 
 _geom_torsion_site_symmetry_2 
 _geom_torsion_site_symmetry_3 
 _geom_torsion_site_symmetry_4 
 _geom_torsion_publ_flag 
C19 C12 C14 N10 63.9(2) . . . . ? 
C7 C12 C14 N10 -59.5(2) . . . . ? 
C12 C14 N10 C13 -122.8(2) . . . . ? 
C12 C14 N10 C2 54.1(2) . . . . ? 
C13 N10 C2 C5 124.5(2) . . . . ? 
C14 N10 C2 C5 -52.6(3) . . . . ? 
N10 C2 C5 C11 -67.1(3) . . . . ? 
N10 C2 C5 C7 55.6(3) . . . . ? 
C7 C5 C11 N17 -44.3(3) . . . . ? 
C2 C5 C11 N17 79.4(3) . . . . ? 
C5 C11 N17 C19 14.6(4) . . . . ? 
C5 C11 N17 C23 -172.1(3) . . . . ? 
C19 N17 C23 O28 174.9(4) . . . . ? 
C11 N17 C23 O28 1.6(5) . . . . ? 
C19 N17 C23 C27 -5.8(5) . . . . ? 
C11 N17 C23 C27 -179.1(3) . . . . ? 
O28 C23 C27 C30 -175.9(5) . . . . ? 
N17 C23 C27 C30 4.9(6) . . . . ? 
C23 C27 C30 C24 -1.4(7) . . . . ? 
C23 N17 C19 C24 3.1(4) . . . . ? 
C11 N17 C19 C24 175.9(2) . . . . ? 
C23 N17 C19 C12 -179.6(3) . . . . ? 
C11 N17 C19 C12 -6.8(3) . . . . ? 
C7 C12 C19 C24 -152.9(2) . . . . ? 
C14 C12 C19 C24 85.1(3) . . . . ? 
C7 C12 C19 N17 29.8(3) . . . . ? 
C14 C12 C19 N17 -92.1(2) . . . . ? 
N17 C19 C24 C30 0.8(4) . . . . ? 
C12 C19 C24 C30 -176.4(3) . . . . ? 
C27 C30 C24 C19 -1.7(5) . . . . ? 
C19 C12 C7 C5 -59.2(2) . . . . ? 
C14 C12 C7 C5 62.4(2) . . . . ? 
C11 C5 C7 C12 66.0(2) . . . . ? 
C2 C5 C7 C12 -60.3(3) . . . . ? 
C37 O32 C25 O31 -177.16(17) . . . . ? 
C37 O32 C25 C20 3.2(2) . . . . ? 
O31 C25 C20 C26 177.53(19) . . . . ? 
O32 C25 C20 C26 -2.9(3) . . . . ? 
O31 C25 C20 C13 -0.4(3) . . . . ? 
O32 C25 C20 C13 179.19(16) . . . . ? 
C25 C20 C26 C34 1.9(3) . . . . ? 
C13 C20 C26 C34 179.82(18) . . . . ? 
C20 C26 C34 C37 -1.2(3) . . . . ? 
C20 C26 C34 C38 179.6(2) . . . . ? 
C37 C34 C38 C40 -0.2(3) . . . . ? 
C26 C34 C38 C40 179.0(2) . . . . ? 
C34 C38 C40 C43 -1.0(4) . . . . ? 
C38 C40 C43 C39 1.2(4) . . . . ? 
C40 C43 C39 C37 0.0(4) . . . . ? 
C43 C39 C37 C34 -1.3(3) . . . . ? 
C43 C39 C37 O32 179.39(19) . . . . ? 
C38 C34 C37 C39 1.4(3) . . . . ? 
C26 C34 C37 C39 -177.9(2) . . . . ? 
C38 C34 C37 O32 -179.27(18) . . . . ? 
C26 C34 C37 O32 1.4(3) . . . . ? 
C25 O32 C37 C39 176.77(19) . . . . ? 
C25 O32 C37 C34 -2.6(2) . . . . ? 
C14 N10 C13 O21 179.2(2) . . . . ? 
C2 N10 C13 O21 2.4(3) . . . . ? 
C14 N10 C13 C20 1.2(3) . . . . ? 
C2 N10 C13 C20 -175.54(18) . . . . ? 
C26 C20 C13 O21 -64.9(3) . . . . ? 
C25 C20 C13 O21 113.1(2) . . . . ? 
C26 C20 C13 N10 113.1(2) . . . . ? 
C25 C20 C13 N10 -68.9(2) . . . . ? 
 
_diffrn_measured_fraction_theta_max    0.999 
_diffrn_reflns_theta_full              27.50 
_diffrn_measured_fraction_theta_full   0.999 
_refine_diff_density_max    0.139 
_refine_diff_density_min   -0.206 
_refine_diff_density_rms    0.040 
